# Supplementary material for: Synaptogenic effect of APP-Swedish mutation in familial Alzheimer’s disease
Source: Sci Transl Med. Author manuscript; Available in PMC 2023 Feb 2. (PMC9894682; doi:10.1126/scitranslmed.abn9380)
Supplement: Table S1 — Individual subject-level data for statistics with n<20. (See supporting files) [file NIHMS1863569-supplement-Table_S1.xlsx]

## Sheet: Abeta ELISA-Swe
Swe
H1.2 line
Total Abeta
	WT			Swe
DIV11	87	118.023	76.3182	278.932	320.864	280.864
DIV17	211.659	240.409	93.0227	525.523	644.045	498.932
DIV23	280.068	348.25	118.705	517.568	654.159	600.636
Abeta 40
	WT			Swe
DIV11	173.785	122.172	140.882	265.398	222.387	464.753
DIV17	224.323	170.129	213.355	395.29	369.699	412.495
DIV23	328.624	214.215	246.488	426.043	466.473	423.71
Abeta 42
	WT			Swe
DIV11	18.6963	9.90617	12.9185	39.437	26.7457	31.3877
DIV17	16.8198	16.0296	20.2272	52.1778	53.1654	44.721
DIV23	23.8815	22.4	23.3877	55.1407	63.042	48.6222
42/40
	WT			Swe
DIV11	0.107583	0.0810838	0.0916976	0.148596	0.120266	0.0675363
DIV17	0.0749802	0.0942204	0.0948053	0.131999	0.143807	0.108416
DIV23	0.0726712	0.104568	0.0948834	0.129425	0.135146	0.114754
5d1.1 line
Total Abeta
	WT			Swe
DIV11	137.455	120.523	182.795	334.727	241.091	350.636
DIV17	179.5	145.75	179.727	409.045	352.114	358.932
DIV23	307.455	255.977	270.977	464.159	425.409	458.136
Abeta 40
	WT			Swe
DIV11	70.9892	61.7419	87.5484	184.323	121.097	162.817
DIV17	85.828	75.2903	91.8495	194.86	140.237	208.409
DIV23	169.269	138.301	122.925	257.226	272.71	252.602
Abeta 42
	WT			Swe
DIV11	3.98025	5.16543	7.48642	12.5235	10.6963	15.7827
DIV17	6.6963	6.99259	7.48642	20.8691	11.3877	14.3506
DIV23	14.9432	14.3012	8.37531	25.2148	22.4988	20.2765
42/40
	WT			Swe
DIV11	0.0560683	0.0836617	0.0855118	0.0679431	0.0883285	0.0969352
DIV17	0.07802	0.0928751	0.0815075	0.107098	0.0812032	0.0688581
DIV23	0.0882809	0.103407	0.0681337	0.098026	0.0825008	0.0802706

## Sheet: Abeta ELISA-KO
APP KO
Total Abeta				Abeta 40				Abeta 42
Dcre	Cre			Dcre	Cre			Dcre	Cre
162.796	13.784			79.9606	9.94488			20.9012	3.80247
174.216	16.3148			97.6772	9.09449			17.3827	1.30864
232.667	18.6667			129.567	13.1102			7.92593	-2.04938
238.667	17.3333			130.984	12.6378			10.4444	-0.641975

## Sheet: Abeta ELISA-BACEi
	Control			BACEi
H1.2 line
Total Abeta
Flp	231.675	177.096	154.205	-4.83133	-7.12048	-9.04819
Cre	366.735	311.916	273	-6.63855	4.68675	0.710843
Abeta 40
Flp	93.5402	89.6322	65.7241	22.9655	21.8161	22.2759
Cre	147.793	167.103	103.885	21.5862	23.1954	22.2759
Abeta 42
Flp	13.1714	12.3619	9.88571	-0.257143	-0.0666667	0.0285714
Cre	27.3143	25.2667	21.981	0.647619	0.266667	0.314286
sAPPa
Flp	57.9075	55.044	60.5507	83.4582	77.0705	81.9163
Cre	77.7313	67.8194	71.7841	132.357	77.9515	101.3
sAPPb-WT
Flp	29.3647	55.4627	32.6902	-0.25098	0.776471	-0.0549
Cre	30.8941	47.2078	14.4941	-0.01569	0.835294	-0.0549
sAPPb-swe
Flp	1.08463	1.89755	0.600223	0.04343	0.07127	-0.04009
Cre	15.0434	18.1448	17.7494	1.25167	4.86526	1.44098
5d1.1 line
Total Abeta
Flp	339.976	177.325	104.554	-5.91566	-6.39759	-6.15663
Cre	569.133	492.988	481.422	1.6747	-3.0241	-3.38554
Abeta 40
Flp	121.31	106.138	96.4828	22.046	23.8851	22.046
Cre	155.103	159.241	165.448	22.2759	23.8851	21.5862
Abeta 42
Flp	11.9429	8.94286	7.37143	-1.30476	-1.01905	-0.542857
Cre	21.2286	16.8	15.9429	-0.685714	-0.780952	-0.638095

## Sheet: Abeta ELISA-Super
Total Abeta						Abeta 42						Abeta 42						42/40						sAPPa						sAPPb-WT
GFP	fl	C99	sappb			GFP	fl	C99	sappb			GFP	fl	C99	sappb			GFP	fl	C99	sappb			16.447	44.4497	31.7731	18.0367			5	75.4147	4.86175	51.4401
107.568	1076.49	1708.24	100.811			12.5798	56.3067	86.3992	6.22689			0.206061	11.5485	24.3212	-0.172727			0.0163802	0.2051	0.281498	-0.0277389			18.9674	43.8247	20.4552	17.9823			4.32028	70.1037	8.46774	67.6613
131.216	1262.3	1512.3	136.622			5.29832	76.5966	99.2101	4.65546			0.0424242	11.9727	21.3273	-0.133333			0.0080071	0.156309	0.214971	-0.0286402			24.1933	53.4491	31.3517	24.5262			4.52646	61.5822	2.8468	59.8412
46	1135.12	1237.08	66			10.9748	87.0378	128.445	11.4916			0.927273	16.4121	29.3818	0.139394			0.0844912	0.188563	0.228749	0.0121301
						17.1513	107.181	139.034	8.70588			0.278788	20.2576	33.4061	-0.233333			0.0162547	0.189004	0.240273	-0.0268018

## Sheet: Abeta ELISA-lenti
Total Abeta								sAPPa								sAPPb
WT	KO	KO+ctr	KO+695	KO+C99	KO+sappb			WT	KO	KO+ctr	KO+695	KO+C99	KO+sappb			WT	KO	KO+ctr	KO+695	KO+C99	KO+sappb
406.43	4.87	3.97	486.39	201.09	2.89			9.16182	0.046512	0.04845	17.2001	0.016957	0.374516			3.95172	0.067781	0.096565	9.63695	0.115135	6.61003
264.52	6.12	6.45	406.76	201.35	5.85			6.82703	0.110465	0.087209	11.7292	0.042636	0.218508			3.38812	0.176416	0.029712	8.24791	0.414113	5.61653
280.6	9.87	6.32	360.85	119.56	2.59			5.84738	0.110465	0.192829	7.61773	0.144864	0.248547			2.58682	0.170845	0.073352	4.45032	0.243268	3.6546
415.24	11.29	5.57	357.15	166.45	4.15			9.12597	0.189922	0.438469	8.38663	0.128391	0.186483			3.63324	0.167781	0.132776	4.14299	1.23584	4.12535

## Sheet: TAU ELISA
Total TAU				pS396				Ratio
wt	Swe			wt	Swe			wt	Swe
71236.4	69918.2			22300	25050			0.313042	0.358276
66986.4	65577.3			29175	29425			0.435536	0.448707
73145.4	68804.6			20300	21925			0.277529	0.318656
71077.3	71600			27425	31425			0.385848	0.438897
70281.8	69259.1			27425	27550			0.390215	0.397782

## Sheet: qPCR
Swe-APP
	Flp			Cre
E8-11	0.866708	0.988173	1.1676	1.06531	1.19686	1.07157
E17-18	1.02503	0.868679	1.12306	1.41936	0.899503	0.97934
KO-APP
	KO line1			KO line2			KO line3
dCre	0.108373	0.137157	0.136506	0.414092	0.141564	0.214022	0.179369	0.122445	0.176403
Cre	0.016154	0.004664	0.0104251	0.015895	0.022216	0.015987	0.01	0.007812	0.008964
BACEi-APP
	Flp			Flp+BACEi			Cre			Cre+BACEi
APP8-11	1.18	0.99	0.86	0.99	0.81	0.69	1.22	1	1.14	0.93	0.73	0.82
APP17-18	1.11	0.77	1.16	1.04	0.59	0.95	1.42	0.88	1.25	0.84	0.94	1.11
BACEi	1.03	1.18	0.82	1.02	0.89	0.66	1.1	0.89	0.99	1.01	0.84	0.66
fig S2 B-C
	TUJ1				MAP2				psd95				syt1				syn1				cask				VGLUT1				VGAT				GPHRN				NLGN1				NLGN2				GAD1				GAD2
H1	0.463321	1.16977	1.41037	0.956542	0.0712486	0.785917	2.14283		0.10984	0.830467	2.05969		0.397644	1.65003	1.3562	0.596123	0.297809	0.659782	2.25503	0.787382	0.214331	0.934547	2.28016	0.570961	0.0102216	1.66075	1.32903		0.106322	1.28883	1.60485		0.233475	1.59647	1.17005		0.515251	1.86509	0.480626	1.13903	0.215838	1.01069	1.77347		0.573878	1.94589	0.480236		1.02696
iN	21.7849	2.57854	33.2647	18.0802	48.8026	27.3709	32.7961		11.224	5.03042	14.5444		14.7678	9.31537	6.29196	13.3994	9.3932	12.643	36.7977	13.5643	4.13195	6.02453	15.3437	6.51039	51.95	60.8677	71.196		0.961009	1.89195	2.40786		2.83554	2.70841	3.58495		3.95401	4.28125	5.39724	4.31686	1.39815	0.766244	2.66545		0.00643228	0.0364733	0.0293017		0.243199
[truncated: 21 more columns]

## Sheet: WB
Swe-APP
Flp	Cre
1.04704	1.12279
1.30831	1.28557
0.906143	0.995324
0.738507	0.697837
KO-APP
Dcre	Cre
0.998695	0.151315
1.19722	0.050808
0.982442	0.301478
0.821641	0.155885
Swe-Tau
	AT8				AT270				PHF1				MC1
WT	1	1	1	1	1	1	1	1	1	1	1	1	1	1	1	1
SWE	1.01704	1.34365	1.09146	1.22072	1.1116	1.42145	1.1018	1.28319	1.72437	0.974425	1.31259	1.18153	1.04124	1.44839	1.11496	1.05289
Swe-syn
	syn1			Glur1			Syb2			Stx1			Snap25			Glur2
wt	0.915875	1.18874	0.895389	1.13424	0.927282	0.938476	1.05607	1.15667	0.787264	0.981729	0.905464	1.11281	1.48876	0.556564	0.954679	1.49869	0.91216	0.589147
swe	1.29215	1.42835	1.65217	0.997976	1.61033	1.22348	1.46317	1.75864	2.44524	0.743306	0.883429	1.62939	1.70162	1.73109	1.3963	2.00311	1.32973	2.12605
